# Supplementary material for: Causes of death among people living with metastatic cancer
Source: Nat Commun. 2024 Feb 19;15:1519. doi: 10.1038/s41467-024-45307-x (PMC10876661; doi:10.1038/s41467-024-45307-x)
Supplement: Supplementary file 4 — Source Data [file 41467_2024_45307_MOESM4_ESM.xlsx]

## Sheet: Figure 5A data
	0-11 months	0-11 months	0-11 months			12-59 months	12-59 months	12-59 months			60-119 months	60-119 months	60-119 months			120+ months	120+ months	120+ months			Total	Total	Total			Total	Total
	O/E	CI Lower	CI Upper	CI Lower Difference	CI Upper Difference	O/E	CI Lower	CI Upper	CI Lower Difference	CI Upper Difference	O/E	CI Lower	CI Upper	CI Lower Difference	CI Upper Difference	O/E	CI Lower	CI Upper	CI Lower Difference	CI Upper Difference	O/E	CI Lower	CI Upper			Persons	Person Years at Risk
Other Infectious Diseases	53.38	51.22	55.59	2.16	2.21	10.56	9.92	11.23	0.64	0.67	6.12	5.5	6.78	0.62	0.66	5.85	5.08	6.71	0.77	0.86	16.68	16.16	17.21			28880	100715
Chronic Liver Disease and Cirrhosis	45.47	42.31	48.8	3.16	3.33	9.16	8.23	10.16	0.93	1	7.23	6.19	8.39	1.04	1.16	9.48	7.81	11.39	1.67	1.91	15.38	14.59	16.2			17887	64778.3
Suicide and Self-Inflicted Injury	29.27	26.76	31.94	2.51	2.67	11.29	10.09	12.59	1.2	1.3	6.58	5.41	7.94	1.17	1.36	11.14	8.68	14.08	2.46	2.94	14.63	13.73	15.56			7116	22757.6
Septicemia	22.5	21.16	23.9	1.34	1.4	6.28	5.81	6.78	0.47	0.5	4.35	3.84	4.9	0.51	0.55	4.67	3.94	5.5	0.73	0.83	8.7	8.34	9.08			5494	19875.5
COPD	16.32	15.78	16.89	0.54	0.57	4.5	4.31	4.7	0.19	0.2	3.82	3.59	4.06	0.23	0.24	4.31	3.99	4.65	0.32	0.34	6.55	6.4	6.71			4169	13550.5
Other Cause of Death	14.05	13.74	14.37	0.31	0.32	4.06	3.96	4.17	0.1	0.11	3.08	2.97	3.2	0.11	0.12	3.58	3.43	3.74	0.15	0.16	5.33	5.25	5.41			1959	13162
Diabetes Mellitus	13.75	12.92	14.61	0.83	0.86	4.65	4.34	4.98	0.31	0.33	4.12	3.75	4.52	0.37	0.4	4.94	4.39	5.53	0.55	0.59	6.16	5.93	6.4			3112	12553.4
Pneumonia and Influenza	12.85	12.28	13.44	0.57	0.59	3.78	3.58	3.99	0.2	0.21	3.21	2.95	3.48	0.26	0.27	3.53	3.19	3.9	0.34	0.37	5.34	5.18	5.51			2600	9962.55
Nephritis and Nephrosis	11.72	10.93	12.55	0.79	0.83	4.21	3.91	4.53	0.3	0.32	3.77	3.4	4.17	0.37	0.4	4.53	4	5.12	0.53	0.59	5.46	5.23	5.69			3904	8644.34
Cerebrovascular Diseases	11.58	11.11	12.06	0.47	0.48	3.41	3.25	3.58	0.16	0.17	3.16	2.96	3.36	0.2	0.2	3.49	3.21	3.79	0.28	0.3	4.75	4.63	4.88			2178	8602.38
Hypertension w/o Heart Disease	11.44	10.51	12.43	0.93	0.99	3.54	3.21	3.89	0.33	0.35	2.56	2.23	2.93	0.33	0.37	3.53	3.02	4.1	0.51	0.57	4.54	4.3	4.79			2121	5825.68
Accidents and Adverse Effects	11.04	10.39	11.72	0.65	0.68	4.6	4.34	4.88	0.26	0.28	3.56	3.27	3.88	0.29	0.32	4.54	4.1	5.01	0.44	0.47	5.42	5.23	5.61			1363	5259.47
Diseases of Heart	10.94	10.74	11.13	0.2	0.19	3.59	3.52	3.67	0.07	0.08	2.92	2.83	3	0.09	0.08	3.34	3.22	3.46	0.12	0.12	4.72	4.67	4.78			1412	3959.84
Alzheimers	2.85	2.55	3.17	0.3	0.32	1.49	1.37	1.62	0.12	0.13	1.79	1.64	1.94	0.15	0.15	2.4	2.19	2.62	0.21	0.22	1.93	1.84	2.01			1003	2699.62
	<1 year	1-5 years	5-10 years	10+ years
Other Infectious Diseases	53.38	10.56	6.12	5.85
Chronic Liver Disease and Cirrhosis	45.47	9.16	7.23	9.48
Suicide and Self-Inflicted Injury	29.27	11.29	6.58	11.14
Septicemia	22.5	6.28	4.35	4.67
COPD	16.32	4.5	3.82	4.31
Other Cause of Death	14.05	4.06	3.08	3.58
Diabetes Mellitus	13.75	4.65	4.12	4.94
Pneumonia and Influenza	12.85	3.78	3.21	3.53
Nephritis and Nephrosis	11.72	4.21	3.77	4.53
Cerebrovascular Diseases	11.58	3.41	3.16	3.49
Hypertension w/o Heart Disease	11.44	3.54	2.56	3.53
Accidents and Adverse Effects	11.04	4.6	3.56	4.54
Diseases of Heart	10.94	3.59	2.92	3.34
Alzheimers	2.85	1.49	1.79	2.4

## Sheet: Figure 5A raw data
	Observed	Expected	O/E	CI Lower	CI Upper	Excess Risk	Persons	Person Years at Risk	Mean Person Years at Risk	Mean Age at Exposure	Mean Date of Exposure	Mean Age at Event	Mean Date of Event
Accidents and Adverse Effects	3113	574.36	5.42	5.23	5.61	2021.66	3113	12557.2	4.03	68.92	2007.23	72.95	2011.27
Alzheimers (ICD-9 and 10 only)	1959	1017.47	1.93	1.84	2.01	715.34	1959	13162	6.72	79.79	2006.31	86.51	2013.03
Aortic Aneurysm and Dissection	422	73.14	5.77	5.23	6.35	2419.43	422	1441.9	3.42	73.48	2003.98	76.9	2007.39
Atherosclerosis	510	102.88	4.96	4.54	5.41	2756.85	510	1476.77	2.9	77.32	2002.77	80.21	2005.67
Cerebrovascular Diseases	5491	1155.71	4.75	4.63	4.88	2181.25	5491	19875.2	3.62	74.14	2005.21	77.76	2008.83
Certain Conditions Originating in Perinatal Period	18	0.29	62.3	36.92	98.46	6194.42	18	28.59	1.59	12.61	2003.51	14.2	2005.1
Chronic Liver Disease and Cirrhosis	1412	91.82	15.38	14.59	16.2	3333.92	1412	3959.84	2.8	62.59	2007.03	65.39	2009.83
Chronic Obstructive Pulmonary Disease and Allied Cond	7115	1085.93	6.55	6.4	6.71	2649.27	7115	22757.5	3.2	73.63	2005.75	76.83	2008.95
Complications of Pregnancy, Childbirth, Puerperium	91	1.8	50.62	40.76	62.15	6555.7	91	136.07	1.5	44.37	2011.29	45.86	2012.78
Congenital Anomalies	204	14.84	13.75	11.93	15.77	3652.96	204	517.83	2.54	59.01	2004.72	61.55	2007.26
Diabetes Mellitus	2600	422.1	6.16	5.93	6.4	2186.09	2600	9962.55	3.83	71.42	2006.17	75.25	2010
Diseases of Heart	28879	6117.17	4.72	4.67	4.78	2260.04	28879	100714	3.49	74.67	2005	78.15	2008.49
Homicide and Legal Intervention	74	2.45	30.2	23.71	37.91	2459.13	74	290.95	3.93	49.48	2005.82	53.41	2009.75
Hypertension without Heart Disease	1373	303.22	4.53	4.29	4.77	2000.79	1373	5346.8	3.89	74.12	2007.46	78.01	2011.36
Nephritis, Nephrotic Syndrome and Nephrosis	2178	398.88	5.46	5.23	5.69	2068.17	2178	8602.38	3.95	71.8	2006.33	75.75	2010.28
Other Cause of Death	16778	3269.62	5.13	5.05	5.21	2185.7	16778	61803.4	3.68	70.86	2006.82	74.55	2010.5
Other Diseases of Arteries, Arterioles, Capillaries	433	82.89	5.22	4.74	5.74	2159.27	433	1621.43	3.74	71.75	2004.82	75.49	2008.56
Other Infectious and Parasitic Diseases including HIV	3904	234.11	16.68	16.16	17.21	4245.43	3904	8644.34	2.21	54.98	2006.11	57.2	2008.32
Pneumonia and Influenza	4170	780.03	5.35	5.18	5.51	2501.34	4170	13552.6	3.25	74.17	2004.64	77.42	2007.89
Septicemia	2121	243.68	8.7	8.34	9.08	3222.49	2121	5825.68	2.75	68.16	2007.94	70.91	2010.69
Soft Tissue Including Heart	3490	90.77	38.45	37.18	39.74	6189.62	3490	5491.82	1.57	55.26	2006.39	56.83	2007.96
Stomach and Duodenal Ulcers	371	43.7	8.49	7.65	9.4	3644.71	371	898.02	2.42	71.4	2004.51	73.82	2006.93
Suicide and Self-Inflicted Injury	1002	68.57	14.61	13.72	15.55	3457.73	1002	2699.54	2.69	64.2	2005.63	66.9	2008.32
Symptoms, Signs and Ill-Defined Conditions	1303	203.19	6.41	6.07	6.77	2838.25	1303	3874.95	2.97	69.39	2006.86	72.37	2009.84
Tuberculosis	53	5.29	10.03	7.51	13.12	3930.46	53	121.4	2.29	72.78	2006.86	75.07	2009.15
	89064							305363
	Confidence intervals are 95%.
	P < 0.05

## Sheet: Figure 5B data
		0-11 months	0-11 months	0-11 months			12-59 months	12-59 months	12-59 months			60-119 months	60-119 months	60-119 months			120-179 months	120-179 months	120-179 months			180-239 months	180-239 months	180-239 months			240-299 months	240-299 months	240-299 months	300+ months	300+ months	300+ months	Total	Total	Total
		O/E	CI Lower	CI Upper			O/E	CI Lower	CI Upper			O/E	CI Lower	CI Upper			O/E	CI Lower	CI Upper			O/E	CI Lower	CI Upper			O/E	CI Lower	CI Upper	O/E	CI Lower	CI Upper	O/E	CI Lower	CI Upper
All Sites	Liver and Bile Duct	92.41	90.7	94.15	1.71	1.74	28.84	27.59	30.14	1.25	1.3	7.4	6.39	8.52	1.01	1.12	6.22	4.88	7.82	1.34	1.6	7.09	4.71	10.24			7.42	6.78	8.12	19.56	14.78	25.4	23.9	23.83	23.96
All Sites	Pancreas	84.42	83.55	85.3	0.87	0.88	33.95	33.08	34.83	0.87	0.88	6.19	5.58	6.86	0.61	0.67	5.29	4.49	6.19	0.8	0.9	5.15	3.92	6.65			7.89	3.61	14.98	9.14	0.23	50.92	45.1	44.29	45.92
All Sites	Stomach	68.59	67.44	69.75	1.15	1.16	35.79	34.63	36.99	1.16	1.2	7.53	6.45	8.74	1.08	1.21	5.75	4.24	7.63	1.51	1.88	6.71	4.04	10.47			18.56	5.06	47.52	0	0	0	52.39	51.62	53.18
All Sites	Esophagus	58.16	56.94	59.4	1.22	1.24	36.84	35.5	38.21	1.34	1.37	7.88	6.69	9.21	1.19	1.33	5.1	3.74	6.81	1.36	1.71	5.61	3.51	8.49			4.24	2.69	6.36	17.41	5.65	40.62	26.38	26.16	26.6
All Sites	Lung and Bronchus	56.32	56.03	56.62	0.29	0.3	30.06	29.76	30.35	0.3	0.29	8.62	8.3	8.95	0.32	0.33	6.63	6.13	7.16	0.5	0.53	6.77	5.89	7.75			8.81	1.82	25.74	0	0	0	57.92	56.94	58.91
All Sites	Kidney and Renal Pelvis	50.85	49.82	51.89	1.03	1.04	23.75	22.98	24.53	0.77	0.78	11.04	10.04	12.11	1	1.07	8.31	6.69	10.2	1.62	1.89	4.95	3.1	7.5			9.73	6.09	14.72	107.75	29.36	275.89	60.47	59.89	61.04
All Sites	Melanoma of the Skin	42.08	40.47	43.73	1.61	1.65	18.85	17.79	19.95	1.06	1.1	6.77	5.79	7.88	0.98	1.11	5.15	3.68	7.01	1.47	1.86	11.93	7.29	18.42			10.6	7.96	13.83	36.39	7.5	106.34	42.93	42.73	43.12
All Sites	All Malignant Cancers	39.64	39.51	39.77	0.13	0.13	17.35	17.27	17.44	0.08	0.09	8.06	7.96	8.15	0.1	0.09	6.35	6.21	6.51	0.14	0.16	6.25	5.98	6.52			279.57	7.08	1557.69	0	0	0	25.22	24.45	26.02
All Sites	Corpus Uteri	38.31	36.63	40.05	1.68	1.74	29.7	28.22	31.24	1.48	1.54	17.72	15.21	20.52	2.51	2.8	7.63	4.94	11.26	2.69	3.63	12.73	6.58	22.24			13.27	8.89	19.06	0	0	0	21.7	21.42	21.98
All Sites	Urinary Bladder	34.64	33.49	35.82	1.15	1.18	14.36	13.57	15.19	0.79	0.83	3.74	3.15	4.42	0.59	0.68	1.93	1.39	2.61	0.54	0.68	3.16	2.28	4.28			76.78	1.94	427.79	0	0	0	31.68	30.66	32.72
All Sites	Colon and Rectum	30.39	30.05	30.73	0.34	0.34	26.55	26.21	26.89	0.34	0.34	11.03	10.55	11.53	0.48	0.5	6.28	5.6	7.03	0.68	0.75	5.08	4.03	6.33			12.99	7.42	21.09	19.16	2.32	69.23	19.79	19.56	20.03
All Sites	Breast	25.5	24.96	26.06	0.54	0.56	22.04	21.64	22.45	0.4	0.41	16.51	15.88	17.17	0.63	0.66	10.76	9.8	11.78	0.96	1.02	9.88	8.12	11.91			5.01	3.17	7.51	12.29	0.31	68.5	7.44	7.34	7.55
All Sites	Ovary	22.01	21.57	22.46	0.44	0.45	19.99	19.66	20.33	0.33	0.34	16.15	15.58	16.74	0.57	0.59	12.12	11.08	13.22	1.04	1.1	10.94	9.02	13.16			5.04	2.88	8.19	23.54	4.85	68.78	18.85	18.33	19.39
All Sites	OtherCOD	13.19	13.05	13.32	0.14	0.13	3.94	3.89	3.99	0.05	0.05	3.15	3.1	3.21	0.05	0.06	3.36	3.27	3.44	0.09	0.08	3.93	3.77	4.1			8.19	3.93	15.06	45.78	1.16	255.09	34.4	33.82	34.99
All Sites	Prostate	7.26	7.08	7.45	0.18	0.19	8.39	8.24	8.55	0.15	0.16	5.57	5.33	5.81	0.24	0.24	4.63	4.22	5.07	0.41	0.44	4.18	3.47	5			5.46	5.07	5.88	13.24	10.61	16.33	5.29	5.26	5.33
		<1 year	1-5 years	5-10 years			10+ years
	Liver and Bile Duct	92.41	28.84	7.4			6.22
	Pancreas	84.42	33.95	6.19			5.29
	Stomach	68.59	35.79	7.53			5.75
	Esophagus	58.16	36.84	7.88			5.1
	Lung and Bronchus	56.32	30.06	8.62			6.63
	Kidney and Renal Pelvis	50.85	23.75	11.04			8.31
	Melanoma of the Skin	42.08	18.85	6.77			5.15
	All Malignant Cancers	39.64	17.35	8.06			6.35
	Corpus Uteri	38.31	29.7	17.72			7.63
	Urinary Bladder	34.64	14.36	3.74			1.93
	Colon and Rectum	30.39	26.55	11.03			6.28
	Breast	25.5	22.04	16.51			10.76
	Ovary	22.01	19.99	16.15			12.12
	OtherCOD	13.19	3.94	3.15			3.36
	Prostate	7.26	8.39	5.57			4.63

## Sheet: Figure 5B raw data
Page type	COD to site recode MetsCOD	Latency	Observed	Expected	O/E	CI Lower	CI Upper	Excess Risk	Persons	Person Years at Risk	Mean Person Years at Risk	Mean Age at Exposure	Mean Date of Exposure	Mean Age at Event	Mean Date of Event
0	0	0	366765	9266.52	39.58#	39.45	39.71	10923	578186	327288	0.57	67.14	2005.94	69.41	2006.48
0	0	1	174238	10050.3	17.34#	17.26	17.42	4698.81	211421	349424	1.65	63.74	2005.54	66.13	2008.21
0	0	2	27685	3436.76	8.06#	7.96	8.15	2467.5	37183	98270.3	2.64	62.61	2003.09	70.22	2010.86
0	0	3	9498	1482.39	6.41#	6.28	6.54	2339.58	9498	34260.9	3.61	60.34	2000.35	73.95	2013.96
0	0	4	578186	24236	23.86#	23.8	23.92	6845.29	578186	809243	1.4	67.14	2005.94	68.54	2007.34
0	1	0	8683	149.31	58.15#	56.94	59.39	13574.2	11800	6286.68	0.53	65.26	2007.43	66.4	2007.64
0	1	1	2882	78.24	36.84#	35.5	38.21	8684.85	3117	3228.34	1.04	63.11	2007.85	65.04	2010.01
0	1	2	157	19.93	7.88#	6.69	9.21	1923.06	235	712.79	3.03	61.49	2003.43	70.6	2012.1
0	1	3	78	14.19	5.50#	4.35	6.86	1720.78	78	370.84	4.75	57.35	2000.17	72.11	2014.93
0	1	4	11800	261.66	45.10#	44.29	45.92	10886.6	11800	10598.6	0.9	65.26	2007.43	66.16	2008.33
0	2	0	13635	198.8	68.59#	67.44	69.75	16300.4	17467	8242.88	0.47	65.04	2005.94	66.34	2005.94
0	2	1	3588	100.24	35.79#	34.63	36.99	9131.45	3832	3819.51	1	61.6	2007.07	63.25	2009.08
0	2	2	173	22.97	7.53#	6.45	8.74	2188.35	244	685.59	2.81	63.6	2003.87	72.68	2011.69
0	2	3	71	11.39	6.23#	4.87	7.86	2143.84	71	278.03	3.92	58.32	2001.65	72.24	2015.56
0	2	4	17467	333.4	52.39#	51.62	53.17	13153.4	17467	13026	0.75	65.04	2005.94	65.79	2006.68
0	3	0	30513	1004.06	30.39#	30.05	30.73	8103.65	56420	36414.4	0.65	66.77	2005.42	70.72	2005.62
0	3	1	23529	886.51	26.54#	26.2	26.88	6275.56	25907	36080.4	1.39	62.52	2005.59	64.74	2007.88
0	3	2	1964	177.96	11.04#	10.55	11.54	3457.39	2378	5165.87	2.17	61.54	2003.98	68.23	2011.34
0	3	3	414	70.74	5.85#	5.3	6.44	2258.63	414	1519.77	3.67	61.04	2000.26	74.71	2013.93
0	3	4	56420	2139.27	26.37#	26.16	26.59	6855.32	56420	79180.5	1.4	66.77	2005.42	68.17	2006.82
0	4	0	11092	120.05	92.39#	90.68	94.13	21209.7	13371	5173.09	0.39	65.35	2008.67	66.24	2008.94
0	4	1	1982	68.72	28.84#	27.59	30.14	6504.7	2279	2941.38	1.29	62.26	2008.63	64.3	2011.12
0	4	2	193	26.1	7.40#	6.39	8.52	1839.97	297	907.09	3.05	61.25	2004.62	69.45	2013.41
0	4	3	104	16.03	6.49#	5.3	7.86	2321.28	104	378.99	3.64	59.05	2001.31	72.69	2014.96
0	4	4	13371	230.9	57.91#	56.93	58.9	13978	13371	9400.54	0.7	65.35	2008.67	66.05	2009.37
0	5	0	35879	425.01	84.42#	83.55	85.3	22015.2	42328	16104.4	0.38	68.88	2007.26	69.97	2007.36
0	5	1	5837	171.94	33.95#	33.08	34.83	8397.78	6449	6745.9	1.05	64.3	2008.21	66.27	2010.47
0	5	2	372	60.06	6.19#	5.58	6.86	1680.76	612	1855.98	3.03	62.06	2003.31	70.42	2011.75
0	5	3	240	43.04	5.58#	4.89	6.33	1844.05	240	1068.09	4.45	59.58	2000.69	74.03	2015.14
0	5	4	42328	700.05	60.46#	59.89	61.04	16151	42328	25774.3	0.61	68.88	2007.26	69.49	2007.87
0	6	0	138680	2462.22	56.32#	56.03	56.62	15559.4	182428	87547	0.48	68.64	2005.57	69.88	2005.76
0	6	1	40074	1333.23	30.06#	29.76	30.35	7871.28	43748	49217.9	1.13	65.74	2005.97	67.72	2008.02
0	6	2	2749	319	8.62#	8.3	8.95	2537.36	3674	9576.86	2.61	64.48	2003.91	72.26	2011.86
0	6	3	925	135.45	6.83#	6.4	7.28	2296.45	925	3438.14	3.72	61.57	2000.5	75.29	2014.21
0	6	4	182428	4249.9	42.93#	42.73	43.12	11896	182428	149780	0.82	68.64	2005.57	69.47	2006.39
0	7	0	2585	61.43	42.08#	40.47	43.73	10696.1	4000	2359.34	0.59	62.88	2006.68	63.7	2007.36
0	7	1	1186	62.92	18.85#	17.79	19.95	5132.18	1415	2188.32	1.55	62.06	2006.1	63.91	2008.7
0	7	2	168	24.8	6.77#	5.79	7.88	2169.43	229	660.1	2.88	63.19	2003.38	70.72	2011.85
0	7	3	61	9.45	6.45#	4.94	8.29	2179.58	61	236.51	3.88	62.05	1999.63	75.93	2013.51
0	7	4	4000	158.59	25.22#	24.45	26.02	7055.87	4000	5444.27	1.36	62.88	2006.68	64.24	2008.04
0	8	0	8323	326.38	25.50#	24.96	26.05	4556.65	22970	17549.3	0.76	62.19	2005.42	67.34	2006.44
0	8	1	11513	522.26	22.04#	21.64	22.45	3752.37	14647	29290.1	2	59.47	2005.04	62.37	2007.92
0	8	2	2528	153.08	16.51#	15.88	17.17	3205.79	3134	7408.24	2.36	57.83	2003.51	64.94	2010.99
0	8	3	606	56.74	10.68#	9.85	11.57	2788.35	606	1969.85	3.25	56.27	2000.43	69.52	2013.68
0	8	4	22970	1058.46	21.70#	21.42	21.98	3897.63	22970	56217.5	2.45	62.19	2005.42	64.64	2007.87
0	9	0	4342	104.89	41.40#	40.17	42.65	8229.93	7839	5148.42	0.66	65.47	2007.62	66.83	2008.35
0	9	1	3114	100.12	31.10#	30.02	32.21	6104.72	3497	4936.96	1.41	64.25	2007.17	66.66	2009.64
0	9	2	305	19.85	15.37#	13.69	17.19	3255.94	383	875.79	2.29	61.62	2004.11	68.82	2011.82
0	9	3	78	9.29	8.40#	6.64	10.48	2195.75	78	312.94	4.01	59.24	1999.73	73.25	2013.75
0	9	4	7839	234.15	33.48#	32.74	34.23	6745.41	7839	11274.1	1.44	65.47	2007.62	66.91	2009.06
0	10	0	9584	435.43	22.01#	21.57	22.46	4402.21	27241	20781.8	0.76	66.03	2004.61	71.39	2005.63
0	10	1	13965	698.56	19.99#	19.66	20.33	3697.11	17657	35883.3	2.03	63.3	2004.23	66.58	2007.14
0	10	2	3039	188.13	16.15#	15.58	16.74	3350.01	3692	8510.03	2.3	60.42	2002.73	67.73	2010.06
0	10	3	653	54.47	11.99#	11.09	12.94	3036.82	653	1970.91	3.02	57.69	1999.94	70.71	2012.96
0	10	4	27241	1376.59	19.79#	19.55	20.03	3851.97	27241	67146	2.46	66.03	2004.61	68.5	2007.08
0	11	0	6315	870.54	7.25#	7.08	7.44	3198.91	20557	17019.8	0.83	72.71	2005.25	76.87	2007.08
0	11	1	11415	1358.28	8.40#	8.25	8.56	3763.32	14242	26723	1.88	71.06	2004.63	73.9	2007.68
0	11	2	2187	394.44	5.54#	5.31	5.78	2559.27	2827	7004.19	2.48	69.09	2001.83	76.61	2009.22
0	11	3	640	139.66	4.58#	4.23	4.95	2367.55	640	2113.33	3.3	66.41	1999.61	79.71	2012.91
0	11	4	20557	2762.92	7.44#	7.34	7.54	3366.25	20557	52860.3	2.57	72.71	2005.25	75.28	2007.82
0	12	0	3434	99.16	34.63#	33.48	35.81	12541.6	4908	2659.02	0.54	70.74	2007.24	72.27	2007.93
0	12	1	1232	85.79	14.36#	13.57	15.19	5772.55	1474	1985.62	1.35	67.99	2006.44	69.68	2009.02
0	12	2	139	37.14	3.74#	3.15	4.42	1345.71	242	756.89	3.13	68.68	2002.57	79.13	2012.02
0	12	3	103	38.29	2.69#	2.2	3.26	1001.14	103	646.33	6.28	63.68	1998.92	79.95	2015.19
0	12	4	4908	260.39	18.85#	18.33	19.38	7684.72	4908	6047.86	1.23	70.74	2007.24	71.97	2008.48
0	13	0	9438	185.16	50.97#	49.95	52.01	12454.9	13687	7429.1	0.54	65.3	2005.89	66.93	2006.26
0	13	1	3668	154.67	23.72#	22.95	24.5	5613.31	4249	6258.93	1.47	62.4	2005.83	64.79	2008.27
0	13	2	452	41.54	10.88#	9.9	11.93	2974.45	581	1379.95	2.38	60.43	2003.48	67.24	2010.75
0	13	3	129	17.11	7.54#	6.29	8.96	2411.18	129	464.04	3.6	59.82	2001.19	73.41	2014.79
0	13	4	13687	398.48	34.35#	33.78	34.93	8555.57	13687	15532	1.13	65.3	2005.89	66.43	2007.03
0	14	0	37010	2948.08	12.55#	12.43	12.68	5279.4	93759	64518.6	0.69	71.21	2005.86	73.01	2007.11
0	14	1	26366	7008.42	3.76#	3.72	3.81	1396.43	52834	138622	2.62	70.57	2005.08	75.34	2009.26
0	14	2	13277	4366.13	3.04#	2.99	3.09	1163.12	23329	76611.8	3.28	69.2	2003.08	78.9	2011.93
0	14	3	8922	2554.91	3.49#	3.42	3.57	1599.36	9360	39810.2	4.25	65.98	2000.52	80.49	2014.78
0	14	4	85575	16877.5	5.07#	5.04	5.1	2149.73	93759	319563	3.41	71.21	2005.86	75.42	2009.32
